# Supplementary material for: Plant diversity and ethnobotanical importance of home gardens in Ghana’s middle belt: a cross-sectional survey of the Sunyani municipality
Source: J Ethnobiol Ethnomed. 2023 Dec 13;19:59. doi: 10.1186/s13002-023-00632-1 (PMC10717692; doi:10.1186/s13002-023-00632-1)
Supplement: Supplementary file 1 — Additional file 1. Ethnobotany index. [file 13002_2023_632_MOESM1_ESM.xlsx]

## Sheet: Appendix 1
Appendix 1: Ethnobotany index
	Scientific name	Abbreviation	Family	Life form	URs	CI	FC	NU	RFC	RI
1	Abelmoschus esculentus Moench	Abe.es	Malvaceae	Shrub	26	0.14	25	2	0.134	0.405
2	Ageratum conyzoides L.	Age.co	Asteraceae	Herb	1	0.005	1	1	0.005	0.172
3	Allium cepa L.	All.ce	Amaryllidaceae	Herb	9	0.048	9	1	0.048	0.31
4	Aloe vera (L.) Burm.f.	Alo.ve	Asphodelaceae	Herb	9	0.048	9	1	0.048	0.282
5	Alstonia boonei De Wild.	Als.bo	Apocynaceae	Tree	11	0.059	10	1	0.054	0.339
6	Amaranthus incurvatus Gren. & Godr.	Ama.in	Amaranthaceae	Herb	3	0.016	3	1	0.016	0.189
7	Anacardium occidentale L.	Ana.oc	Anacardiaceae	Tree	15	0.081	13	2	0.07	0.372
8	Ananas comosus (L.) Merr.	Ana.co	Bromeliaceae	Shrub	19	0.102	19	2	0.102	0.383
9	Annona muricata L.	Ann.mu	Annonaceae	Tree	10	0.054	9	1	0.048	0.321
10	Arachis hypogaea L.	Ara.hy	Fabaceae	Herb	4	0.022	4	1	0.022	0.194
11	Azadirachta indica A.Juss.	Aza.in	Meliaceae	Tree	18	0.097	17	2	0.091	0.383
12	Bellis perennis L.	Bel.pe	Asteraceae	Herb	1	0.005	1	1	0.005	0.172
13	Blighia sapida K.D.Koenig	Bli.sa	Sapindaceae	Tree	1	0.005	1	1	0.005	0.172
14	Bougainvillea glabra Choisy	Bou.gl	Nyctaginaceae	Liana	2	0.011	2	1	0.011	0.183
15	Bryophyllum pinnatum (Lam.) Oken	Bry.pi	Crassulaceae	Herb	3	0.016	3	1	0.016	0.189
16	Calotropis procera (Aiton) Dryand.	Cal.pr	Apocynaceae	Shrub	9	0.048	8	1	0.043	0.271
17	Capsicum frutescens L.	Cap.fr	Solanaceae	Shrub	38	0.204	32	2	0.172	0.502
18	Carica papaya L.	Car.pa	Caricaceae	Tree	63	0.339	61	3	0.328	0.667
19	Cassia occidentalis L.	Cas.oc	Fabaceae	Tree	7	0.038	7	1	0.038	0.233
20	Centaurea cyanus L.	Cen.cy	Asteraceae	Vine	1	0.005	1	1	0.005	0.172
21	Chromolaena odorata (L.) R.M.King & H.Rob.	Chr.od	Asteraceae	Grass	8	0.043	7	1	0.038	0.249
22	Chrysopogon zizanioides (L.) Roberty	Chr.zi	Poaceae	Shrub	1	0.005	1	1	0.005	0.172
23	Cinnamomum camphora (L.) J.Presl	Cin.ca	Lauraceae	Tree	3	0.016	3	1	0.016	0.183
24	Citrus limon (L.) Osbeck	Cit.li	Rutaceae	Tree	10	0.054	9	1	0.048	0.31
25	Citrus reticulata Blanco	Cit.re	Rutaceae	Tree	2	0.011	2	1	0.011	0.183
26	Citrus sinensis (L.) Osbeck	Cit.si	Rutaceae	Tree	42	0.226	38	2	0.204	0.548
27	Cocos nucifera L.	Coc.nu	Arecaceae	Tree	31	0.167	29	2	0.156	0.482
28	Cola nitida (Vent.) Schott & Endl.	Cola	Malvaceae	Tree	6	0.032	6	1	0.032	0.216
29	Colocasia esculenta (L.) Schott	Col.es	Araceae	Herb	2	0.011	2	1	0.011	0.178
30	Corchorus olitorius L.	Cor.ol	Malvaceae	Shrub	25	0.134	21	2	0.113	0.399
31	Cymbopogon citratus Stapf	Cym.ci	Poaceae	Grass	16	0.086	15	2	0.081	0.377
32	Daucus carota L.	Dau.ca	Apiaceae	Herb	1	0.005	1	1	0.005	0.172
33	Dioscorea alata L.	Dio.al	Dioscoreaceae	Vine	28	0.151	26	2	0.14	0.449
34	Elaeis guineensis Jacq.	Ela.gu	Arecaceae	Tree	28	0.151	26	2	0.14	0.416
35	Ficus exasperata Vahl	Fic.ex	Moraceae	Tree	1	0.005	1	1	0.005	0.172
36	Ficus sp.	Fic.sp	Moraceae	Liana	1	0.005	1	1	0.005	0.172
37	Hibiscus rosa-sinensis L.	Hib.si	Malvaceae	Shrub	1	0.005	1	1	0.005	0.172
38	Ipomoea batatas (M.Martens & Galeotti) J.A.McDonald & D.F.Austin	Ipo.ba	Convolvulaceae	Vine	3	0.016	3	1	0.016	0.183
39	Jatropha curcas L.	Jat.cu	Euphorbiaceae	Tree	1	0.005	1	1	0.005	0.172
40	Justicia flava Vahl	Jus.fl	Acanthaceae	Herb	2	0.011	2	1	0.011	0.178
41	Lilium sp.	Lil.sp	Liliaceae	Herb	1	0.005	1	1	0.005	0.172
42	Mangifera indica L.	Man.in	Anacardiaceae	Tree	53	0.285	50	2	0.269	0.593
43	Manihot utilissima Pohl	Man.ut	Euphorbiaceae	Shrub	60	0.323	56	3	0.301	0.641
44	Momordica foetida Schumach.	Mom.fo	Cucurbitaceae	Vine	5	0.027	5	1	0.027	0.216
45	Morinda lucida Benth.	Mor.lu	Rubiaceae	Tree	1	0.005	1	1	0.005	0.172
46	Moringa oleifera Lam.	Mor.ol	Moringaceae	Tree	46	0.247	39	2	0.21	0.577
47	Musa paradisiaca L.	Mus.pa	Musaceae	Herb	91	0.489	91	3	0.489	0.775
48	Musa sp.	Mus.sp	Musaceae	Herb	11	0.059	9	1	0.048	0.326
49	Nicotiana tabacum L.	Nic.ta	Solanaceae	Shrub	16	0.086	15	2	0.081	0.375
50	Ocimum basilicum L.	Oci.ba	Lamiaceae	Shrub	16	0.086	14	2	0.075	0.372
51	Ocimum gratissimum L.	Oci.gr	Lamiaceae	Shrub	8	0.043	7	1	0.038	0.238
52	Parquetina nigrescens (Wennberg) Bullock	Par.ni	Apocynaceae	Liana	1	0.005	1	1	0.005	0.172
53	Paspalum scrobiculatum L.	Pas.sc	Poaceae	Herb	4	0.022	4	1	0.022	0.194
54	Persea americana Mill.	Per.am	Lauraceae	Tree	29	0.156	27	2	0.145	0.465
55	Phaseolus vulgaris L.	Pha.vu	Fabaceae	Herb	13	0.07	12	1	0.065	0.366
56	Phyllanthus niruri L.	Phy.ni	Phyllanthaceae	Herb	1	0.005	1	1	0.005	0.172
57	Psidium guajava L.	Psi.gu	Myrtaceae	Tree	5	0.027	5	1	0.027	0.216
58	Rhodognaphalon brevicuspe (Sprague) Roberty	Rho.br	Malvaceae	Tree	1	0.005	1	1	0.005	0.172
59	Rosa sp.	Ros.sp	Rosaceae	Shrub	1	0.005	1	1	0.005	0.172
60	Roystonea regia O.F.Cook	Roy.re	Arecaceae	Tree	1	0.005	1	1	0.005	0.172
61	Saccharum officinarum L.	Sac.of	Poaceae	Grass	12	0.065	12	1	0.065	0.344
62	Solanum aethiopicum L.	Sol.ae	Solanaceae	Shrub	32	0.172	29	2	0.156	0.493
63	Solanum erianthum D.Don	Sol.er	Solanaceae	Tree	2	0.011	2	1	0.011	0.178
64	Solanum lycopersicum L.	Sol.ly	Solanaceae	Shrub	26	0.14	24	2	0.129	0.405
65	Solanum torvum Sw.	Sol.to	Solanaceae	Shrub	30	0.161	28	2	0.151	0.471
66	Spiraea cantoniensis (Zabel) Zabel	Spi.ca	Rosaceae	Shrub	1	0.005	1	1	0.005	0.172
67	Syringa vulgaris L.	Syr.vu	Oleaceae	Shrub	1	0.005	1	1	0.005	0.172
68	Taraxacum officinale F.H.Wigg.	Tar.of	Asteraceae	Herb	35	0.188	29	2	0.156	0.496
69	Tectona grandis L.f.	Teak	Lamiaceae	Tree	7	0.038	6	1	0.032	0.227
70	Terminalia catappa L.	Ter.ca	Combretaceae	Tree	5	0.027	5	1	0.027	0.194
71	Terminalia superba Engl. & Diels	Ter.su	Combretaceae	Tree	1	0.005	1	1	0.005	0.172
72	Tetrapleura tetraptera (Schumach. & Thonn.) Taub.	Tet.te	Fabaceae	Tree	12	0.065	11	1	0.059	0.342
73	Theobroma cacao L.	The.ca	Malvaceae	Tree	16	0.086	13	2	0.07	0.372
74	Vigna subterranea (L.) Verdc.	Vig.su	Fabaceae	Herb	1	0.005	1	1	0.005	0.172
75	Vitellaria paradoxa C.F.Gaertn.	Vit.pa	Sapotaceae	Tree	2	0.011	1	1	0.005	0.178
76	Voacanga africana Stapf ex Scott Elliot	Voa.af	Apocynaceae	Tree	1	0.005	1	1	0.005	0.172
77	Xanthosoma sagittifolium (L.) Schott	Xan.sa	Araceae	Herb	61	0.328	60	3	0.323	0.659
78	Zea mays L.	Zea.ma	Bromeliaceae	Herb	21	0.113	21	2	0.113	0.388
79	Zingiber officinale Roscoe	Zin.of	Zingiberaceae	Herb	14	0.075	13	1	0.07	0.366

## Sheet: Appendix 2
Appendix 2: Fidelity level
Scientific name	Primary use	Fidelity Levels
Abelmoschus esculentus Moench	Food	100
Ageratum conyzoides L.	Medicine	100
Allium cepa L.	Food	100
Aloe vera (L.) Burm.f.	Food	11.11
Aloe vera (L.) Burm.f.	Medicine	88.89
Alstonia boonei De Wild.	Medicine	60
Alstonia boonei De Wild.	Firewood	50
Amaranthus incurvatus Gren. & Godr.	Food	100
Anacardium occidentale L.	Food	100
Ananas comosus (L.) Merr.	Food	100
Annona muricata L.	Food	111.11
Arachis hypogaea L.	Food	100
Azadirachta indica A.Juss.	Food	11.76
Azadirachta indica A.Juss.	Medicine	82.35
Azadirachta indica A.Juss.	Recreation	11.76
Bellis perennis L.	Ornamental	100
Blighia sapida K.D.Koenig	Food	100
Bougainvillea glabra Choisy	Ornamental	100
Bryophyllum pinnatum (Lam.) Oken	Medicine	100
Calotropis procera (Aiton) Dryand.	Food	100
Capsicum frutescens L.	Food	100
Carica papaya L.	Food	100
Carica papaya L.	Medicine	12.5
Cassia occidentalis L.	Food	42.86
Cassia occidentalis L.	Medicine	57.14
Centaurea cyanus L.	Ornamental	100
Chromolaena odorata (L.) R.M.King & H.Rob.	Food	50
Chromolaena odorata (L.) R.M.King & H.Rob.	Medicine	83.33
Chrysopogon zizanioides (L.) Roberty	Medicine	100
Cinnamomum camphora (L.) J.Presl	Food	100
Citrus limon (L.) Osbeck	Food	100
Citrus limon (L.) Osbeck	Medicine	42.86
Citrus reticulata Blanco	Food	100
Citrus sinensis (L.) Osbeck	Food	100
Citrus sinensis (L.) Osbeck	Medicine	7.69
Cocos nucifera L.	Food	100
Cocos nucifera L.	Medicine	3.45
Cocos nucifera L.	Ornamental	3.45
Cola nitida (Vent.) Schott & Endl.	Food	83.33
Cola nitida (Vent.) Schott & Endl.	Medicine	16.67
Colocasia esculenta (L.) Schott	Food	100
Corchorus olitorius L.	Food	100
Corchorus olitorius L.	Medicine	4.17
Cymbopogon citratus Stapf	Food	61.54
Cymbopogon citratus Stapf	Medicine	61.54
Daucus carota L.	Food	100
Dioscorea alata L.	Food	100
Elaeis guineensis Jacq.	Food	100
Elaeis guineensis Jacq.	Abrasive	3.7
Ficus exasperata Vahl	Abrasive	100
Ficus sp.	Recreation	100
Hibiscus rosa-sinensis L.	Ornamental	100
Ipomoea batatas (M.Martens & Galeotti) J.A.McDonald & D.F.Austin	Food	100
Jatropha curcas L.	Medicine	100
Justicia flava Vahl	Medicine	100
Lilium sp.	Ornamental	100
Mangifera indica L.	Food	100
Mangifera indica L.	Medicine	2
Mangifera indica L.	Recreation	4
Manihot utilissima Pohl	Food	100
Momordica foetida Schumach.	Food	100
Morinda lucida Benth.	Medicine	100
Moringa oleifera Lam.	Food	86.21
Moringa oleifera Lam.	Medicine	72.41
Musa paradisiaca L.	Food	100
Musa sp.	Food	100
Nicotiana tabacum L.	Food	46.67
Nicotiana tabacum L.	Medicine	60
Ocimum basilicum L.	Food	100
Ocimum basilicum L.	Medicine	23.08
Ocimum gratissimum L.	Food	62.5
Ocimum gratissimum L.	Medicine	37.5
Parquetina nigrescens (Wennberg) Bullock	Medicine	100
Paspalum scrobiculatum L.	Food	100
Persea americana Mill.	Food	100
Phaseolus vulgaris L.	Food	100
Phyllanthus niruri L.	Medicine	100
Psidium guajava L.	Food	100
Rhodognaphalon brevicuspe (Sprague) Roberty	Food	100
Rosa sp.	Ornamental	100
Roystonea regia O.F.Cook	Ornamental	100
Saccharum officinarum L.	Food	100
Solanum aethiopicum L.	Food	100
Solanum erianthum D.Don	Food	50
Solanum erianthum D.Don	Medicine	50
Solanum lycopersicum L.	Food	100
Solanum torvum Sw.	Food	100
Solanum torvum Sw.	Medicine	20
Spiraea cantoniensis (Zabel) Zabel	Ornamental	100
Syringa vulgaris L.	Ornamental	100
Taraxacum officinale F.H.Wigg.	Food	100
Taraxacum officinale F.H.Wigg.	Medicine	66.67
Tectona grandis L.f.	Food	14.29
Tectona grandis L.f.	Timber	85.71
Terminalia catappa L.	Food	100
Terminalia superba Engl. & Diels	Food	100
Tetrapleura tetraptera (Schumach. & Thonn.) Taub.	Food	100
Tetrapleura tetraptera (Schumach. & Thonn.) Taub.	Medicine	33.33
Theobroma cacao L.	Food	100
Theobroma cacao L.	Ornamental	7.14
Theobroma cacao L.	Recreation	7.14
Vigna subterranea (L.) Verdc.	Food	100
Vitellaria paradoxa C.F.Gaertn.	Food	100
Vitellaria paradoxa C.F.Gaertn.	Medicine	100
Voacanga africana Stapf ex Scott Elliot	Medicine	100
Xanthosoma sagittifolium (L.) Schott	Food	100
Zea mays L.	Food	100
Zingiber officinale Roscoe	Food	91.67
Zingiber officinale Roscoe	Medicine	25
